# Supplementary material for: Effects and Mechanisms of Dufulin Toxicity on Zebrafish, Danio rerio
Source: Toxics. 2025 Dec 13;13(12):1075. doi: 10.3390/toxics13121075 (PMC12737344; doi:10.3390/toxics13121075)
Supplement: Supplementary file 1 [file toxics-13-01075-s001.zip]

Archive with 2 entries (2 files):
- toxics-40368690-supplemental methods-edited.pdf
- toxics-4036869_supplementary information-edited.pdf
